# Supplementary material for: Screening the Presence of Non-Typhoidal Salmonella in Different Animal Systems and the Assessment of Antimicrobial Resistance
Source: Animals (Basel). 2021 May 24;11(6):1532. doi: 10.3390/ani11061532 (PMC8225015; doi:10.3390/ani11061532)
Supplement: Supplementary file 1 [file animals-11-01532-s001.zip]

Archive with 3 entries (3 files):
- Fig S1 .pdf
- Table S1.xlsx
- Table S2.pdf
