# Supplementary material for: Screening the Presence of Non-Typhoidal Salmonella in Different Animal Systems and the Assessment of Antimicrobial Resistance
Source: Animals (Basel). 2021 May 24;11(6):1532. doi: 10.3390/ani11061532 (PMC8225015; doi:10.3390/ani11061532)
Supplement: Supplementary file 1 [file animals-11-01532-s001.zip › Table S1.xlsx]

## Sheet: Hoja1
Isolate ID	Serogroups	Serovars	Sample origin	System type	Sample-type	Resistance	Type resistance	AMK	AMC	AMP	FOX	CTR	CIP	CHL	STR	GEN	KAN	SXT	TET
UAB-DR-001	D	N/D	Chickens Backyard farms	Free-Range	Animal	0	NR	0	0	0	0	0	0	0	0	0	0	0	0
UAB-DR-002	D	N/D	Chickens Backyard farms	Free-Range	Animal	0	NR	0	0	0	0	0	0	0	0	0	0	0	0
UAB-DR-003	D	N/D	Chickens Backyard farms	Free-Range	Animal	0	NR	0	0	0	0	0	0	0	0	0	0	0	0
UAB-DR-004	C1	N/D	Chickens Backyard farms	Free-Range	Animal	0	NR	0	0	0	0	0	0	0	0	0	0	0	0
UAB-DR-005	C1	N/D	Chickens Backyard farms	Free-Range	Animal	0	NR	0	0	0	0	0	0	0	0	0	0	0	0
UAB-DR-006	C1	N/D	Chickens Backyard farms	Free-Range	Animal	0	NR	0	0	0	0	0	0	0	0	0	0	0	0
UAB-DR-007	B	N/D	Chickens Backyard farms	Free-Range	Animal	0	NR	0	0	0	0	0	0	0	0	0	0	0	0
UAB-DR-008	D	N/D	Chickens Backyard farms	Free-Range	Animal	0	NR	0	0	0	0	0	0	0	0	0	0	0	0
UAB-DR-009	B	N/D	Chickens Backyard farms	Free-Range	Animal	0	NR	0	0	0	0	0	0	0	0	0	0	0	0
UAB-DR-010	B	4,5,12:i:-	Chickens Backyard farms	Free-Range	Animal	1	MDR	0	1	1	1	0	0	0	0	0	0	0	0
UAB-DR-011	N/D	(-:i:-)	Chickens Backyard farms	Free-Range	Animal	1	MDR	0	1	1	1	0	0	0	1	0	0	0	0
UAB-DR-012	C2_C3	N/D	Chickens Backyard farms	Free-Range	Animal	0	NR	0	0	0	0	0	0	0	0	0	0	0	0
UAB-DR-013	N/D	(-:gm:-)	Chickens Backyard farms	Free-Range	Animal	1	MDR	0	1	1	1	0	0	0	1	0	0	0	0
UAB-DR-014	E1	N/D	Chickens Backyard farms	Free-Range	Animal	0	NR	0	0	0	0	0	0	0	0	0	0	0	0
UAB-DR-015	E1	Falkensee	Chickens Backyard farms	Free-Range	Animal	1	MDR	0	0	1	1	0	0	1	1	0	0	0	0
UAB-DR-016	D	N/D	Chickens Backyard farms	Free-Range	Animal	0	NR	0	0	0	0	0	0	0	0	0	0	0	0
UAB-DR-017	D	N/D	Chickens Backyard farms	Free-Range	Animal	0	NR	0	0	0	0	0	0	0	0	0	0	0	0
UAB-DR-018	D	Enteritidis	Chickens Backyard farms	Free-Range	Animal	1	SDR	0	0	0	0	1	0	0	0	0	0	0	0
UAB-DR-019	D	N/D	Chickens Backyard farms	Free-Range	Animal	0	NR	0	0	0	0	0	0	0	0	0	0	0	0
UAB-DR-020	D	N/D	Chickens Backyard farms	Free-Range	Animal	0	NR	0	0	0	0	0	0	0	0	0	0	0	0
UAB-DR-021	C2_C3	Hadar	Chickens Backyard farms	Free-Range	Animal	1	SDR	0	0	0	0	0	0	0	1	0	0	0	1
UAB-DR-022	C2_C3	Hadar	Chickens Backyard farms	Free-Range	Animal	1	SDR	0	0	0	0	0	0	0	1	0	0	0	1
UAB-DR-023	B	Typhimurium	Chickens Backyard farms	Free-Range	Animal	1	SDR	0	0	0	0	0	0	0	0	0	0	0	1
UAB-DR-024	B	Typhimurium	Chickens Backyard farms	Free-Range	Animal	1	SDR	0	0	0	0	0	0	0	0	0	0	0	1
UAB-DR-025	B	Typhimurium	Chickens Backyard farms	Free-Range	Animal	1	SDR	0	0	0	0	0	0	0	0	0	0	0	1
UAB-DR-026	D	N/D	Chickens Backyard farms	Free-Range	Animal	0	NR	0	0	0	0	0	0	0	0	0	0	0	0
UAB-DR-027	B	Typhimurium	Chickens Backyard farms	Free-Range	Animal	1	SDR	0	0	0	0	0	0	0	0	0	0	0	1
UAB-DR-028	D	N/D	Chickens Backyard farms	Free-Range	Animal	0	NR	0	0	0	0	0	0	0	0	0	0	0	0
UAB-DR-029	C1	N/D	Chickens Backyard farms	Free-Range	Animal	0	NR	0	0	0	0	0	0	0	0	0	0	0	0
UAB-DR-030	C1	N/D	Chickens Backyard farms	Free-Range	Animal	0	NR	0	0	0	0	0	0	0	0	0	0	0	0
UAB-DR-031	C1	N/D	Wetland_birds	Free-Range	Animal	0	NR	0	0	0	0	0	0	0	0	0	0	0	0
UAB-DR-032	B	Heildelberg	Wetland_birds	Free-Range	Animal	1	MDR	0	1	1	1	0	0	0	0	0	0	0	0
UAB-DR-033	C1	N/D	Wetland_birds	Free-Range	Animal	0	NR	0	0	0	0	0	0	0	0	0	0	0	0
UAB-DR-034	B	N/D	Wetland_birds	Free-Range	Animal	0	NR	0	0	0	0	0	0	0	0	0	0	0	0
UAB-DR-035	B	N/D	Wetland_birds	Free-Range	Animal	0	NR	0	0	0	0	0	0	0	0	0	0	0	0
UAB-DR-036	B	N/D	Wetland_birds	Free-Range	Animal	0	NR	0	0	0	0	0	0	0	0	0	0	0	0
UAB-DR-037	N/I	N/D	Wetland_birds	Free-Range	Animal	0	NR	0	0	0	0	0	0	0	0	0	0	0	0
UAB-DR_038	D	N/D	Wetland_birds	Free-Range	Animal	0	NR	0	0	0	0	0	0	0	0	0	0	0	0
UAB-DR_040	B	N/D	Swine farm	Closed	Ambiental	1	SDR	0	0	0	0	0	0	0	0	0	0	0	1
UAB-DR_041	B	N/D	Swine farm	Closed	Ambiental	1	MDR	0	0	0	0	0	0	1	1	0	0	0	1
UAB-DR_042	B	N/D	Swine farm	Closed	Ambiental	1	SDR	0	0	1	0	0	0	0	0	0	0	0	1
UAB-DR_043	B	N/D	Swine farm	Closed	Ambiental	1	SDR	0	0	0	0	0	0	0	1	0	0	0	1
UAB-DR_044	B	N/D	Swine farm	Closed	Ambiental	1	SDR	0	0	0	0	0	0	0	1	0	0	0	1
UAB-DR_045	B	N/D	Swine farm	Closed	Ambiental	1	SDR	0	0	0	0	0	0	0	1	0	0	0	1
UAB-DR_046	B	N/D	Swine farm	Closed	Ambiental	1	SDR	0	0	0	0	0	0	0	1	0	0	0	1
UAB-DR_047	B	N/D	Swine farm	Closed	Ambiental	1	SDR	0	0	0	0	0	0	0	1	0	0	0	1
UAB-FD_016	B	Typhimurium	Free-range dairy farms	Free-Range	Ambiental	1	MDR	0	1	1	0	0	0	1	1	0	0	0	1
UAB-FD_053	C2_C3	N/D	Free-range dairy farms	Free-Range	Ambiental	0	NR	0	0	0	0	0	0	0	0	0	0	0	0
UAB-FD_P7-6	B	N/D	Free-range dairy farms	Free-Range	Ambiental	0	NR	0	0	0	0	0	0	0	0	0	0	0	0
UAB-PS_001	B	Typhimurium	Equine veterinary hospital	Closed	Ambiental	1	SDR	0	0	1	0	0	0	0	0	0	0	0	0
UAB-PS_002	B	Typhimurium	Equine veterinary hospital	Closed	Ambiental	1	SDR	0	0	1	0	0	0	0	0	0	0	0	0
UAB-PS_003	B	Typhimurium	Equine veterinary hospital	Closed	Ambiental	1	SDR	0	0	1	0	0	0	0	0	0	0	0	0
UAB-PS_004	B	Typhimurium	Equine veterinary hospital	Closed	Ambiental	1	SDR	0	0	1	0	0	0	0	0	0	0	0	0
UAB-PS_005	B	Typhimurium	Equine veterinary hospital	Closed	Ambiental	1	SDR	0	0	0	0	0	0	0	1	0	0	0	0
UAB-PS_006	B	Typhimurium	Equine veterinary hospital	Closed	Ambiental	1	SDR	0	0	1	0	0	0	0	0	0	0	0	0
UAB-PS_007	B	N/D	Equine veterinary hospital	Closed	Ambiental	0	NR	0	0	0	0	0	0	0	0	0	0	0	0
UAB-PS_008	B	Typhimurium	Equine veterinary hospital	Closed	Ambiental	1	SDR	0	0	0	0	0	0	0	1	0	0	0	0
UAB-PS_009	B	Typhimurium	Equine veterinary hospital	Closed	Ambiental	1	MDR	0	0	0	0	0	0	0	1	1	0	1	0
UAB-PS_010	B	Typhimurium	Equine veterinary hospital	Closed	Ambiental	1	MDR	0	1	1	0	0	0	1	1	0	0	0	1
UAB-PS_011	C1	Infantis	Equine veterinary hospital	Closed	Ambiental	1	SDR	0	0	1	0	0	0	0	0	0	0	0	0
UAB-PS_012	B	Typhimurium	Equine veterinary hospital	Closed	Ambiental	1	MDR	0	1	1	0	0	1	1	1	1	0	1	1
UAB-PS_013	B	Typhimurium	Equine veterinary hospital	Closed	Ambiental	1	MDR	0	1	1	0	0	0	1	1	0	0	0	1
UAB-PS_014	B	Typhimurium	Equine veterinary hospital	Closed	Ambiental	1	MDR	0	1	1	0	1	0	1	1	0	0	0	1
UAB-PS_015	B	Typhimurium	Equine veterinary hospital	Closed	Ambiental	1	MDR	0	1	1	0	0	1	1	1	1	0	1	1
UAB-PS_016	B	N/D	Equine veterinary hospital	Closed	Ambiental	0	NR	0	0	0	0	0	0	0	0	0	0	0	0
UAB-PS_017	B	Typhimurium	Equine veterinary hospital	Closed	Ambiental	1	MDR	0	1	1	0	0	0	1	1	0	0	0	1
UAB-PS_018	B	Typhimurium	Equine veterinary hospital	Closed	Ambiental	1	MDR	0	1	1	0	0	0	1	1	0	0	0	1
UAB-PS_019	B	Typhimurium	Equine veterinary hospital	Closed	Ambiental	1	MDR	0	1	1	0	0	0	1	1	0	0	0	1
UAB-PS_020	B	Typhimurium	Equine veterinary hospital	Closed	Ambiental	1	MDR	0	1	1	0	0	0	1	1	0	0	0	1
UAB-PS_021	C1	Infantis	Equine veterinary hospital	Closed	Ambiental	1	SDR	0	0	1	0	0	0	0	0	0	0	0	0
UAB-PS_022	C1	Infantis	Equine veterinary hospital	Closed	Animal	1	SDR	0	0	1	0	0	0	0	0	0	0	0	0
UAB-PS_023	B	N/D	Equine veterinary hospital	Closed	Animal	0	NR	0	0	0	0	0	0	0	0	0	0	0	0
UAB-PS_024	B	N/D	Equine veterinary hospital	Closed	Animal	0	NR	0	0	0	0	0	0	0	0	0	0	0	0
UAB-PS_025	B	N/D	Equine veterinary hospital	Closed	Animal	0	NR	0	0	0	0	0	0	0	0	0	0	0	0
UAB-RT_001	N/D	N/D	Wildlife in rehabilitation centers	Closed	Animal	1	SDR	0	0	0	0	0	0	0	0	0	0	1	0
UAB-RT_002	B	N/D	Wildlife in rehabilitation centers	Closed	Animal	1	SDR	0	0	0	0	0	0	0	0	1	0	0	0
UAB-RT_003	N/D	N/D	Wildlife in rehabilitation centers	Closed	Animal	0	NR	0	0	0	0	0	0	0	0	0	0	0	0
UAB-RT_004	N/D	N/D	Wildlife in rehabilitation centers	Closed	Animal	0	NR	0	0	0	0	0	0	0	0	0	0	0	0
UAB-RT_006	N/D	N/D	Wildlife in rehabilitation centers	Closed	Animal	0	NR	0	0	0	0	0	0	0	0	0	0	0	0
UAB-RT_007	N/D	N/D	Wildlife in rehabilitation centers	Closed	Animal	0	NR	0	0	0	0	0	0	0	0	0	0	0	0
UAB-RT_008	C1	N/D	Wildlife in rehabilitation centers	Closed	Animal	0	NR	0	0	0	0	0	0	0	0	0	0	0	0
UAB-RT_009	C1	N/D	Wildlife in rehabilitation centers	Closed	Animal	1	SDR	0	0	1	0	0	0	0	0	0	0	0	0
UAB-RT_010	C1	N/D	Wildlife in rehabilitation centers	Closed	Animal	0	NR	0	0	0	0	0	0	0	0	0	0	0	0
UAB-RT_011	N/D	N/D	Wildlife in rehabilitation centers	Closed	Animal	0	NR	0	0	0	0	0	0	0	0	0	0	0	0
UAB-RT_012	C1	N/D	Wildlife in rehabilitation centers	Closed	Animal	0	NR	0	0	0	0	0	0	0	0	0	0	0	0
UAB-RT_013	C1	N/D	Wildlife in rehabilitation centers	Closed	Animal	0	NR	0	0	0	0	0	0	0	0	0	0	0	0
UAB-RT_014	N/D	N/D	Wildlife in rehabilitation centers	Closed	Animal	0	NR	0	0	0	0	0	0	0	0	0	0	0	0
UAB-RT_015	N/D	N/D	Wildlife in rehabilitation centers	Closed	Animal	0	NR	0	0	0	0	0	0	0	0	0	0	0	0
UAB-RT_016	N/D	N/D	Wildlife in rehabilitation centers	Closed	Animal	0	NR	0	0	0	0	0	0	0	0	0	0	0	0
UAB-RT_017	N/D	N/D	Wildlife in rehabilitation centers	Closed	Animal	0	NR	0	0	0	0	0	0	0	0	0	0	0	0
UAB-RT_018	N/D	N/D	Wildlife in rehabilitation centers	Closed	Animal	0	NR	0	0	0	0	0	0	0	0	0	0	0	0
UAB-RT_019	B	N/D	Wildlife in rehabilitation centers	Closed	Animal	0	NR	0	0	0	0	0	0	0	0	0	0	0	0
UAB-RT_020	N/D	N/D	Wildlife in rehabilitation centers	Closed	Animal	0	NR	0	0	0	0	0	0	0	0	0	0	0	0
UAB-RT_021	N/D	N/D	Wildlife in rehabilitation centers	Closed	Animal	0	NR	0	0	0	0	0	0	0	0	0	0	0	0
UAB-RT_022	B	N/D	Wildlife in rehabilitation centers	Closed	Animal	0	NR	0	0	0	0	0	0	0	0	0	0	0	0
UAB-RT_023	B	N/D	Wildlife in rehabilitation centers	Closed	Animal	0	NR	0	0	0	0	0	0	0	0	0	0	0	0
UAB-RT_024	B	N/D	Wildlife in rehabilitation centers	Closed	Animal	0	NR	0	0	0	0	0	0	0	0	0	0	0	0
UAB-RT_027A	N/D	N/D	Wildlife in rehabilitation centers	Closed	Animal	1	MDR	0	0	1	0	1	0	1	1	1	1	1	1
UAB-RT_027B	N/D	N/D	Wildlife in rehabilitation centers	Closed	Animal	1	MDR	0	0	1	0	1	0	1	1	1	1	1	1
UAB-DP-002	D	N/D	Wildlife in rehabilitation centers	Closed	Animal	0	NR	0	0	0	0	0	0	0	0	0	0	0	0
UAB-DP-003	D	N/D	Wildlife in rehabilitation centers	Closed	Animal	0	NR	0	0	0	0	0	0	0	0	0	0	0	0
UAB-DP-007	N/D	N/D	Wildlife in rehabilitation centers	Closed	Animal	0	NR	0	0	0	0	0	0	0	0	0	0	0	0
UAB-DP-008	D	N/D	Wildlife in rehabilitation centers	Closed	Animal	0	NR	0	0	0	0	0	0	0	0	0	0	0	0
UAB-DP-009	N/D	N/D	Wildlife in rehabilitation centers	Closed	Animal	0	NR	0	0	0	0	0	0	0	0	0	0	0	0
UAB-DP-010	N/D	N/D	Wildlife in rehabilitation centers	Closed	Animal	1	SDR	0	0	0	0	1	0	0	0	0	0	0	0
UAB-DP-013	N/D	N/D	Wildlife in rehabilitation centers	Closed	Animal	0	NR	0	0	0	0	0	0	0	0	0	0	0	0
Total								0	14	27	5	5	2	14	26	6	2	6	26
N/D: not determined
0: no resistance
1: resistance
NR: not resistance
